# Supplementary material for: Cattle tick-borne diseases: study of knowledge and practices among communal farmers in selected areas of the Limpopo Province, South Africa
Source: Parasitol Res. 2025 Jul 15;124(7):82. doi: 10.1007/s00436-025-08529-6 (PMC12263713; doi:10.1007/s00436-025-08529-6)
Supplement: Supplementary file 1 — Supplementary file1 (XLSX 24.6 KB) [file 436_2025_8529_MOESM1_ESM.xlsx]

## Sheet: Sheet1
AREA	Age	Gender	How many cattle do you have?	How many bulls do you have?	How many cows do you have?	Breed	Who looks after your cattle everyday? (caretaker: owner, farm manager, shepherd)	Main purpose for rearing cattle: household consumption, income, source of manure, draft purpose, breeding, investment, cutural purposes, other	Type of production system: smallholder, subsistence,commercial	Type of farming system: extensive, semi-intensive, intensive	Do you have other livestock on the farm?						Where do you keep your cattle?	Do you allow your cattle to graze?	Do you allow your cattle to graze with other livestock. If yes, list		Do you provide feed supplements to your cattle? If yes, list		Do you keep records of farming activities?, ie. Identification, calf sex, type of feed, daily feed, vaccination, herd health, mortality rate, birth rate, cause of mortality, brreding (heat, successful service, pregnancy) If yes, list		Heard of tick-borne diseases, particlularly heartwater and babesiosis	Are you able to identify clinical signs/symptoms? If yes, list		Do you know how to treat the diseases? If yes, state how?		How often do you treat your herd for heartwater and bovine babesiosis?								Which season do you commonly see the high cases of heartwater and bovine babesiosis?										Have you also seen symptoms on other livestock kept on the farm?
											Chickens	Goat	Sheep	Pigs	Ostrich	Other:														Weekly		Fortnight		Monthly		Occasionally		Summer		Autumn		Winter		Spring		Throughout the year
																		Yes/No	Yes/No	List	Yes/No	List	Yes/No	List		Yes/No	List	Yes/No	List	Heartwater (H)	Babesiosis (B)	H	B	H	B	H	B	Heartwater (H)	Babesiosis (B)	H	B	H	B	H	B	H	B	Yes/No	List
Mawela	73	Female	8	0	8	Bonsmara (3), Afrikaaner	Owner	Income, cultural	Subsistence	extensive	none	none	none	none	none	none	Kraal (communal farm)	Yes	No	N/A	Yes	Baal, molasses	No		No	Yes	Weak, diarrhea, shiver	Yes	Swamycin									x	x					x	x			No
Mawela	72	Female	4	1	3	Bonsmara,	Family member	Income, cultural	Subsistence	Extensive	none	none	none	none	none	none	Kraal (communal farm)	Yes	No	N/A	Yes	Baal, molasses	No		No	Yes	Weak, diarrhea, shiver	Yes	Swamycin									x	x					x	x			No
Mawela	63	Female	3	0	3	Bonsmara	Solly (herdman)	Household, funeral, cultural, income	Subsistence	Extensive	none	none	none	none	none	none	Kraal (communal farm)	Yes	No	N/A	No		Yes	vaccination, birth, pregnancy	Yes, heartwater only	Yes	Weak, loss of appetite, diarrhea	Yes	Teramycin, Swamycin (based on instructions of the medication for all diseases)			x												x				No
Mawela	37	Female	14	1	13	Mix (breeds unknown)	Patricia Sesana (2 of her own, the rest are siblings)	Income, household, cultural, just raise and sell	Subsistence	extensive	x	x	none	none	none	Donkey, mule, dogs	Kraal (communal farm)	Yes	No	N/A	Yes	Pellets, cattle feed	Yes	Vaccination, birth, preganant, breeding records, treatment, mortality rate cause of death	Yes, heartwater only	Yes	Weak, shivery, locked jaw, loss of appetite, weight loss	Yes	Swamycin, teramycin (100mg), teramycin Lan for vaccination- preventation)													x		x				No
Mawela	48	Female	1	0	1	Limousin	Owner	Income	Subsistence	Extensive	none	none	none	none	none	none	Kraal (communal farm)	Yes	No	N/A	No		Yes	Vaccination	Yes, heartwater only	Yes	saliva secretion, weak, shiver, loss of appetite	No	Local (NTK - Koporasie)	Depending on medication instruction								x						x				No
Mawela	40	Male	62	8	54	Brahman, Boran, Bonsmara (Mix - brahman and bonsmara)	Herdsman David	Breeding, income, investment, cultural	Smallholder	Semi-intensive	none	x	x	none	none	none	Kraal (communal farm)	Yes	Yes	goat, sheep	Yes	Molasses, chop (meilies and0 lucerne, B2	Yes	vaccination, birth rate, breeding records, mortality, causes of death ALL	Yes, heartwater only	Yes	Shivering, saliva secretion, loss of appetite, weak	Yes	Swamycin, teramycin,	Depending on medication instruction								x						x				Yes	shiver, weak
Mawela	23	Male	15	4	11	Boran	Herdsman Solly	Breeding, investment, income	Smallholder	Semi-intensive	none	none	none	none	none	none	Kraal (communal farm)	Yes	No	N/A	Yes	Molasses, SP50, voerdokter, lucerne	Yes	all	Yes, heartwater only	Yes	Saliva secretion, loss of appetite, weak, diarrhea, weight loss	Yes	Swamycin, teramycin									x										No
Mawela	49	Male	15	1	14	Mixed (brahman and bonsmara)	Owner	Income, household, cultural	Subsistence	extensive	none	none	none	none	none	none	Plass, kraal	Yes	No	N/A	No		Yes	Vaccination, ID, Moratilty, birth, cause of death	Yes	Yes	diarrhea, shivering	Yes	Swamycin (LA - long acting)	only when there's sick animals								x	x					x	x			No
Mawela	65	Male	4	1	3	BRAHMAN	DAVID	HOUSEHOLD	Subsistence	extensive	none	none	none	none	none	none	FARM	YES	Yes/No	N/A	NO		YES	Vaccination	YES	Yes	diarrhea, shivering	Yes	terramycin	only when there's sick animals								X	X					X	X			No
Mawela	55	Male	4	1	3	Mixed breeds	Jele	household	Subsistence	extensive	none	none	none	none	none	none	FARM	YES	YES	N/A	Yes	Not sure what	YES	Vaccination, ID, Moratilty, birth, cause of death	No	Yes	diarrhea, shivering	Yes	terramycin	only when there's sick animals								x	x					x	x			No
Mawela	51	Female	15	2	13	MIXED BREED (BONSMARA, BRAHMAN, ETC.)	OWNER	HOUSEHOLD	Subsistence	extensive	x	none	x	none	none	none	SEPARATE PLOT	YES	YES	N/A	YES	Not sure what	YES	Vaccination, ID, Moratilty, birth, cause of death, selling, how much did you sell, etc.	yes	Yes	shivering, weakness, diarrhea	Yes	rely on extension officers' recommendation	only when there's sick animals								x	x	x	x			x	x			Yes
Mawela	1900-02-21	Male	1	0	1	MIXED (BRAHMAN+BONSMARS	OWNER	HOUSEHOLD	Subsistence	extensive	none	none	none	none	none	none	FARM	YES	YES	N/A	YES	Not sure what	YES	Vaccination, ID, Moratilty, birth, cause of death	YES	Yes	shivering, weakness	Yes	rely on extension officers' recommendation	only when there's sick animals								x	x	x	x			x	x			No
Raphotokwana	65	Male	10	4	6	Afrikanner, Brahman, Boran	Herdman, owner	Milking, cultural, income (sales), consumption	subsistence	extensive	x	x	x	none	none	Turkey	Kraal	Yes	Yes	goat, sheep	No		No		Yes	Yes	Loss of appetite, shivering, muscle spasm,saliva excretion	Yes	Teramycin LA	x														x				Yes	Diarrhea, weakness, isolation
Raphotokwana	59	Male	3	0	3	Brahman and Bonsamara	Owner	Household, income (sales), cultural, manure	subsistence	extensive	none	x	none	none	none	none	Kraal	Yes	No	N/A	Yes	Bale	No		No	No		Yes	Teramycin	x								x						x				No
Raphotokwana	62	Male	10	4	6	Mixed	Mosotho (herdman)	Family consumption, income, manure, investment, cultural purposes		semi-intensive	none	none	x	none	none	none	Kraal	Yes	Yes	sheep	Yes	Lucern	Yes	Vaccination, treatment	Yes	Yes	Weakness, Salavating	Yes	Ask for assistance (LA)	3 days																x		Yes	Mucous
Raphotokwana	65	Male	7	0	7	Afrikaner	Mosotho (herdman)	Family consumption, income, manure, investment, cultural purposes	Smallholder	semi-intensive	x	x	none	none	none	none	Kraal	Yes	No	N/A	Yes	Salt	Yes	Vaccination, treatment	No	No		Yes	Ask for assistance from the son. Teramycin, LA							x								x				Yes	Weight loss, no appetite, weakness
Raphotokwana	48	Female	3	2	1	Unknown	Herdsman	Income	Smallholder	extensive	none	none	none	none	none	none	Kraal at home	Yes	Yes	N/A	Yes	Bale	No		No	No		No																				No
Raphotokwana	58	Female	22	2	20	Unknown	Owner	Income	subsistence	extensive	none	x	x	none	none	none	Kraal at home	Yes	Yes	Sheep and goat	Yes	Bale and licks	Yes	dentification, calf sex, type of feed, daily feed, vaccination, herd health, mortality rate, birth rate, cause of mortality	Yes	Yes	Difficulty breathing, weakness, loss of appetite, foam coming out of the mouth	No										x										Yes	heartwater in goats
Raphotokwana	62	Male	25	5	20	Afrikaner	Mosotho (herdman)	Family consumption, income, manure, cultural purposes	Smallholder	semi-intensive	none	none	none	none	none	none	Kraal	Yes	Yes	Donkey	Yes	Bale	Yes	Vaccination, treatment	Yes	No		No	State vet treat my cattle - Tritri							x										x		No
Raphotokwana	69	Male	6	1	5	Afrikaner	Herdman/sheperd	Income	Smallholder	extensive	x	x	x	none	none	none	Kraal at home	Yes	Yes	Sheep and goat	Yes	Bale grass (sometimes)	Yes	Vaccination, mortality, sales	Yes	Yes	Shivering	Yes	Terramycin LA							x				x				x				Yes
Raphotokwana	40	Male	34	1	33	Afrikaner	Herdman/sheperd	Income	Smallholder	extensive	none	x	none	none	none	none	Kraal at home	Yes	Yes	N/A	Yes	Bale grass (sometimes)	No		No	No		No																				N/A
Ga-Mashung Matlala CPA	60	Male	11	1	10	Bonsmara, Brhaman, Afrikaner, Beefmaster (bull) - Moagi and Cash use the same bull for their cows	Owner	Income	Smallholder	extensive	none	x	x	none	none	none	Kliprand (JR17 farm)	Yes	Yes	N/A	No		No		Yes, heartwater	Yes	Loss of appetite, shivering, sometimes falling	No								x		x										Yes	Shiver, Mucous, coughing
Ga-Mashung Matlala CPA	63	Male	13	1	13	Bonsmara, Beefmaster (bull) - Moagi and Cash use the same bull for their cows	Owner	Income	Smallholder	extensive	none	x	x	none	none	none	Kliprand (JR17 farm)	Yes	Yes	N/A	No		No		No	No		No																				Yes	Shiver, Mucous, coughing
Ga-Mashung Matlala CPA	59	Male	21	1	20	Bonsmara, Brahman, Beefmaster (bull) - Moagi and Cash use the same bull for their cows	Owner	Income	Smallholder	extensive	none	x	x	none	none	none	Kliprand (JR17 farm)	Yes	Yes	N/A	Yes		No		No	No		No										x										No response
Ga-Mashung Matlala CPA	39	Male	13	1	12	Mixed breed		Income	Smallholder	semi-intensive	none	x	x	x	none	none	Farm	Yes	Yes	N/A	No		Yes	6 weeks programme, record	Yes	No		Yes	Ultratec, Ivomac									x						x				Yes
Ga-Mashung Matlala CPA	75	Female	20	0	20	Brahman, Simental		Income, investment, cultural purposes	Smallholder	extensive	none	x	x	none	none	none	Kraal	Yes	Yes	N/A	Yes		Yes	Vaccination, treatment, feeding, birth rate, tick control measures, mortality, causes of mortality, calving rate, branding	Yes, heartwater	Yes	Weak, shivering	No								x		x						x				Yes	Lameness, shaking, weakness
Ga-Mashung Matlala CPA	59	Male	9	1	8	Mixed breed		Income	Smallholder	semi-intensive	none	x	none	none	none	none	Farm	Yes	Yes	N/A	No		Yes	Not sure what	Yes	No		No										x										No
Buyskop	39	Male	4	0	4	Bonsmara	Herdsman	Family consumption, income, breeding, invetsment, cultural purposes	Smallholder	Extensive	x	x	x	none	none	none	Kraal	Yes	Yes	Sheep and goat	Yes	Licks, bale grass, pellets	Yes	Book/notes	Yes	Yes	no appetite, fever	Yes																				Yes	no appetite
Buyskop	42	Male	3	0	3	Mixed breed	Herdsman	Family consumption, income	Smallholder	Extensive	x	x	none	none	none	none	Kraal	Yes	Yes	Goat	Yes	Licks	Yes	Book/notes	Yes	Yes	no appetite	Yes																				Yes	no appetite
Buyskop	22	Male	2			Mixed breed, Bonsmara	Herdsman	Income, breeding purpose, investment	Smallholder	Extensive	none	x	x	none	none	none	Kraal	Yes	Yes	Sheep and goat	Yes	Finishing, block, molasses	Yes	treatment,vaccination	Yes, redwater	Yes	loss of appetite, stiffness	No		x														x				No
Buyskop	26	Male	9	0	9	Mix breed	Herdsman	Income, breeding purpose, investment	Smallholder	Extensive	none	none	x	none	none	none	Kraal	Yes	Yes	Sheep and goat	Yes	Winter lick	Yes	No repsonse	Yes	Yes	loss of appetite	Yes	Teramycin									x										No
Buyskop	44	Female	9	2	7	Nguni, Bonsmara, Mix breed (cross)	Herdsman	Income, breeding purpose, investment	Smallholder	Extensive	none	x	x	none	none	none	Kraal	Yes	Yes	Sheep and goat	Yes	Block, winter lick, finishing	Yes	treatment,vaccination	Yes, redwater	Yes	loss of appetite, stiffness	Yes		x														x				No
Buyskop	48	Female	7	2	5	Bonsmara	Herdsman	Family consumption, investment	Smallholder	Extensive	x	x	x	none	none	none	Kraal	Yes	Yes	Sheep and goat	Yes	Salt block, finishing, molasses	Yes	treatment, feeding	Yes	Yes	stiffness	No								x								x				No
Buyskop	21	Mlae	7	1	6	Cross (bonsmara and mix)	Herdsman	Income, breeding purpose, investment	Smallholder	Extensive	x	x	none	x	none	none	Kraal	Yes	Yes	Sheep and goat	Yes	Winter lick, salt block, molasses	Yes	Cellphone record, book record, treatment, vaccination	Yes	Yes	loss of appetite, stiffness	Yes	Maxietad									x										No
Buyskop	38	Male	10	0	10	Brahman mixed, Afrikaner mixed	Herdsman	Income, breeding purpose, investment, cultural purposes	Smallholder	Extensive	none	none	none	none	none	none	Kraal	Yes	Yes	Sheep and goat	Yes	Witer and summer lick	Yes	Feeding, vaccination	Yes	Yes	loss of appetite, stiffness	Yes	Teramycin, swamycin, swavet							x								x				No
Buyskop	68	Male	4	1	3	Cross (mixed)	Herdsman	Income, investment	Smallholder	Extensive	none	x	x	none	none	none	Kraal	Yes	Yes	Sheep and goat	Yes	Winter lick	Yes	Feeding, vaccination	Yes	Yes	loss of appetite, stiffness	No																x				No
Buyskop	60	Female	6	1	5	Cross (mixed)	Herdsman	Income, investment	Smallholder	Extensive	none	x	x	none	none	none	Kraal	Yes	Yes	Sheep and goat	Yes	Winter lick	Yes	Treatment	Yes	Yes	loss of appetite, stiffness	No																x				No
Buyskop	66	Male	4	1	3	Bonsmara, Afrikaner	Herdsman	Investment	Subsistence	Extensive	x		none	none	none	none	Kraal	Yes	No	N/A	Yes	Lucerne, bale grass, salt block	Yes	No. of cattle, no. of adult according to gender, no. of small stock, vaccination, dipping	Yes, heartwater	Yes	Dim eyes, dry nose pale eyes	Yes	Hyted, teramycin (farm together)									x										No
Buyskop	58	Male	1	0	1	Bonsmara	Herdsman	Family consumption, income, cultural purposes	Subsistence	Extensive	none	none	none	none	none	none	Kraal	Yes	No	N/A	Yes	Lucerne, bale grass, salt block	Yes	vaccination, birth rate, mortality rate, birth date, causes of mortality, feedign, treatment, breed, health, no of cattle	Yes, heartwater	Yes	Dry nose, pale and dim eyes	No	Hyted, teramycin (farm together)															x				No
Ramorula	56	Male	19	5	14	Afriakaaner, Boran, Mixed	Herdman	Income	Smallholder	Extensive	none	none	none	none	none	none	Farm (43 Jr Klipaatdrift)	Yes	No	N/A	No		No		Yes	Yes	Fever, shivering	Yes	Vaccination							x	x											No
Ramorula		Male	17	1	16	Afriakaaner, Boran	Herdman	Investment	Smallholder	Extensive	none	none	none	none	none	none	Farm (43 Jr Klipaatdrift)	Yes	No	N/A	No		No		No	No		No								x	x											No
Ramorula	64	Male	21	1	20	Afrikaaner, Bonsmara, Brahman	Herdman	Income	Smallholder	Extensive	none	none	none	none	none	none	Farm (43 Jr Klipaatdrift)	Yes	No	N/A	No		No		Yes	No		No								x	x
Rust de Winter	63	Female	17	3	14	Brahman, mixed	Herdman	Family consumption, Income	Subsistence	Extensive	none	none	none	none	none	none	Kraal/camp	Yes	Yes	Not sure	Yes	Pellet (sometimes)	Yes	date of birth, sickness	No	Yes	Wekness, loss of appetite	Yes	Teramycin, deworm							x												No
Rust de Winter	65	Male	48	5	43	Bonsmara, Beefmaster	Herdman	Income	Subsistence	Extensive	none	x	x	none	none	Dogs, cats	Kraal	Yes	Yes	Goat	Yes	Multimeal	Yes	date of birth, vaccination, treatment	Yes	Yes	Heartwater and redwater: bloody faeces and urine, weakness	Yes	Teramycin 100ml, LA (quarterly)							x		x	x					x	x			Yes	Mucus, diarrhea
Rust de Winter		Male	54	2	52	Brahman, Nguni, Simmentaler	Owner ans herdman	Income	Smallholder	Extensive	x	x	x	none	none	none	Kraal	Yes	Yes	Sheep, goat	Yes	Lucern, pellets, molasses	Yes	date of birth	Yes	Yes	Walks in circles, shakes head, hanging ears	Yes	Teramycin, Swamycin, tetracycline, maxitat							x								x				Yes	Walks in circle
Rust de Winter		Male	84	4	80	Bonsmara	Herdman	Income	Smallholder	Extensive	none	none	none	none	none	none	Camp	Yes	Yes	Goat, sheep	Yes	Winter (bale, molasses, winter lick)	No		Yes	Yes	Weight loss, loss appetite, mucus (nose), watery eyes. Diarrhea, loss of fur	Yes	Teramycin					x			x	x										No
Rust de Winter	57	Male	42	2	40	Bonsmara, Brahman	Herdman	Family consumption, income, breeding purposes, cultural purposes	Smallholder	Extensive	x	none	none	none	none	none	Kraal	Yes	No	N/A	Yes	Bale, molasses	No		Yes	No		Yes	Teramycin, Swamycin							x												No
Rust de Winter	75	Male	3	3		Nguni, Brahman, mixed	Herdman	Family consumption, income	Smallholder	Extensive	x	x	x	none	none	none	Camp	Yes	Yes	Sheep, goat	Yes	Salt, bale, winter lick	Yes	Vaccination, treatment, feeding	Yes	Yes	Heartwater - Red eye, fever, ears (dropped), shivering, dry nose; Redwater - bloody pee	Yes	Teramycin									x	x									Yes
Settlers	66	Male	19	8	11	Bonsmara	Herd girl	Income	Smallholder	Extensive	x	x	x	x	none	none	Open veld	Yes	Yes	Sheep, goat	Yes	Bale, lucern, molasses	Yes	Vaccination, treatment, feeding, date of birth, pregnancy	Yes	No		No																				Yes	Loss of appetite, mucus (nose), weakness
[truncated: 14 more columns]
